# Supplementary material for: Inhibition of Cell-Free Translation and Replication of Tobacco Mosaic Virus RNA by Exogenously Added 5′-Proximal Fragments of the Genomic RNA
Source: Viruses. 2022 Sep 4;14(9):1962. doi: 10.3390/v14091962 (PMC9502800; doi:10.3390/v14091962)
Supplement: Supplementary file 1 [file viruses-14-01962-s001.zip]

Archive with 13 entries (10 files):
- FigS1-3/
- FigS1-3/FigS1-3.pdf.pdf
- FigS1-3/FigS1.tiff
- FigS1-3/FigS2AB.tiff
- FigS1-3/FigS2C.tiff
- FigS1-3/FigS3.tiff
- __MACOSX/
- __MACOSX/FigS1-3/
- __MACOSX/FigS1-3/._FigS1-3.pdf
- __MACOSX/FigS1-3/._FigS1.tiff
- __MACOSX/FigS1-3/._FigS2AB.tiff
- __MACOSX/FigS1-3/._FigS2C.tiff
- __MACOSX/FigS1-3/._FigS3.tiff
